# Supplementary material for: Ligand-induced IFNGR1 down-regulation calibrates myeloid cell IFNγ responsiveness
Source: Life Sci Alliance. 2019 Oct 4;2(5):e201900447. doi: 10.26508/lsa.201900447 (PMC6778285; doi:10.26508/lsa.201900447)
Supplement: Supplementary file 1 [file LSA-2019-00447_SdataF4a.xlsx]

## Sheet: Sheet1
Densitometric Values
Figure 4: pSTAT1Y701
	pSTAT1Y701 Band Density Compared to Actin Loading Control
	Untx	30'G	30'G 5R	10	100	300	500	1000	2000
	0.999999	26.2821	4.5591	4.58008	2.11441	12.7038	23.6441	28.3991	27.2395
	1	25.053	2.5799	1.03977	7.76377	42.5453	86.0386	87.7254	73.9728
	1	28.9778	6.09346	2.1143	1.5411	12.703	23.642	31.349	25.11
Supplemental Figure 4E: pSTAT3Y705
	pSTAT3Y705 Band Density Compared to Actin Loading Control
	Untx	30'G	30'G 5R	10	100	300	500	1000	2000
	0.999999	24.4423	4.23996	2.39948	1.9664	11.8146	21.989	26.4112	25.3328
	1	41.4434	7.17349	1.3517	10.0929	55.3089	40.8502	44.043	46.1647
	1	30.0636	2.27031	1.86058	1.35617	11.1786	20.805	27.5871	22.0968
